# Supplementary material for: Advanced Thermoelectric Performance of SWCNT Films by Mixing Two Types of SWCNTs with Different Structural and Thermoelectric Properties
Source: Materials (Basel). 2025 Jan 4;18(1):188. doi: 10.3390/ma18010188 (PMC11721192; doi:10.3390/ma18010188)
Supplement: Supplementary file 1 [file materials-18-00188-s001.zip]

Archive with 1 entries (1 files):
- materials-3400368-supplementary.pdf
